# Supplementary material for: The Harvard organic photovoltaic dataset
Source: Sci Data. 2016 Sep 27;3:160086. doi: 10.1038/sdata.2016.86 (PMC5037972; doi:10.1038/sdata.2016.86)
Supplement: Supplementary file 1 [file sdata201686-isa1.zip]

Archive with 3 entries (3 files):
- i_Investigation.txt
- s_study_Aspuru-Guzik.txt
- a_assay_Aspuru-Guzik.txt
