# Supplementary material for: The Harvard organic photovoltaic dataset
Source: Sci Data. 2016 Sep 27;3:160086. doi: 10.1038/sdata.2016.86 (PMC5037972; doi:10.1038/sdata.2016.86)
Supplement: Supplementary file 1 [file sdata201686-isa1.zip › s_study_Aspuru-Guzik.txt]

Source Name	Comment[article doi]	Characteristics[chemical compound]	Term Source REF	Term Accession Number	Protocol REF	Sample Name
Article 1	doi:10.1021/ar5000743	2-(5-(2-(methylsulfonyl)-4-(thiophen-2-yl)thieno[3,4-b]thiophen-6-yl)thiophen-2-yl)-4,8-bis(5-methylthiophen-2-yl)benzo[1,2-b:4,5-b']dithiophene	InChIKey	InChIKey=BOUZSMSNJFUUCG-UHFFFAOYSA-N	Simplification of the Conformational Energy Landscape	Compund 1
Article 1	doi:10.1021/ar5000743	4-(5-(4,8-di-p-tolylbenzo[1,2-b:4,5-b']dithiophen-2-yl)-4-methylthiophen-2-yl)-7-(4-methylthiophen-2-yl)benzo[c][1,2,5]thiadiazole	InChIKey	InChIKey=ABJPWIKLYFSDQY-UHFFFAOYSA-N	Simplification of the Conformational Energy Landscape	Compund 2
Article 1	doi:10.1021/ar5000743	5-(5-(4,8-bis(5-methylthiophen-2-yl)benzo[1,2-b:4,5-b']dithiophen-2-yl)thiophen-2-yl)-2,3-bis(3-methoxyphenyl)-8-(thiophen-2-yl)quinoxaline	InChIKey	InChIKey=SULPUKRJBHQFBE-UHFFFAOYSA-N	Simplification of the Conformational Energy Landscape	Compund 3
Article 1	doi:10.1021/ar5000743	4-(5-(4,8-bis(5-methylthiophen-2-yl)benzo[1,2-b:4,5-b']dithiophen-2-yl)thiophen-2-yl)-5,6-dimethoxy-7-(thiophen-2-yl)benzo[c][1,2,5]thiadiazole	InChIKey	InChIKey=MBZDNCWHVNANOX-UHFFFAOYSA-N	Simplification of the Conformational Energy Landscape	Compund 4
Article 2	doi:10.1039/C3PY01598J	(E)-1,1'-dimethyl-6-(thiophen-2-yl)-[3,3'-biindolinylidene]-2,2'-dione	InChIKey	InChIKey=PAPOKCOIPOLVSC-BNEIJSFPSA-N	Simplification of the Conformational Energy Landscape	Compund 1
Article 2	doi:10.1039/C3PY01598J	(E)-6-(5-(4,8-bis(4,5-dimethylthiophen-2-yl)-6-(thiophen-2-yl)benzo[1,2-b:4,5-b']dithiophen-2-yl)thiophen-2-yl)-7,7'-difluoro-1,1'-dimethyl-[3,3'-biindolinylidene]-2,2'-dione	InChIKey	InChIKey=RJIQMHRLDYGXFS-HYXXFLLTSA-N	Simplification of the Conformational Energy Landscape	Compund 2
Article 2	doi:10.1039/C3PY01598J	(E)-6-(4,4-dimethyl-4H-silolo[3,2-b:4,5-b']dithiophen-2-yl)-1,1'-dimethyl-[3,3'-biindolinylidene]-2,2'-dione	InChIKey	InChIKey=LHAUPLIRSOOAQZ-KSSWCAPESA-N	Simplification of the Conformational Energy Landscape	Compund 3
Article 2	doi:10.1039/C3PY01598J	(E)-6-(4,8-bis(4,5-dimethylthiophen-2-yl)benzo[1,2-b:4,5-b']dithiophen-2-yl)-1,1'-dimethyl-[3,3'-biindolinylidene]-2,2'-dione	InChIKey	InChIKey=HRXJRWPIUGGKCT-SHPMXRCFSA-N	Simplification of the Conformational Energy Landscape	Compund 4
Article 3	doi:10.1021/ja210687r	5,10-bis(3-methyl-[2,2'-bithiophen]-5-yl)naphtho[1,2-c:5,6-c']bis([1,2,5]thiadiazole)	InChIKey	InChIKey=IKPPCQWOLGDYAQ-UHFFFAOYSA-N	Simplification of the Conformational Energy Landscape	Compund 1
Article 4	doi:10.1021/ar900061z	2-(5'-(5-([2,2'-bithiophen]-5-yl)-1,1-dimethyl-3,4-diphenyl-1H-silol-2-yl)-[2,2'-bithiophen]-5-yl)-9-methyl-9H-carbazole	InChIKey	InChIKey=LZAUYQACJPMHMN-UHFFFAOYSA-N	Simplification of the Conformational Energy Landscape	Compund 4
Article 4	doi:10.1021/ar900061z	5-((4-ethynyl-2,5-dimethoxyphenyl)ethynyl)-2,3-diphenylthieno[3,4-b]pyrazine	InChIKey	InChIKey=YBMOZFSQSYNMDD-UHFFFAOYSA-N	Simplification of the Conformational Energy Landscape	Compund 4
Article 4	doi:10.1021/ar900061z	4-([2,2'-bithiophen]-5-yl)-7-(5'-(4,4,9,9-tetra-p-tolyl-4,9-dihydro-s-indaceno[1,2-b:5,6-b']dithiophen-2-yl)-[2,2'-bithiophen]-5-yl)benzo[c][1,2,5]thiadiazole	InChIKey	InChIKey=QIEYQMXLTIZOAA-UHFFFAOYSA-N	Simplification of the Conformational Energy Landscape	Compund 4
Article 4	doi:10.1021/ar900061z	2-([2,2':5',2''-terthiophen]-5-yl)-5-(5''-(9,9-dimethyl-9H-fluoren-2-yl)-[2,2':5',2''-terthiophen]-5-yl)-1,1-dimethyl-3,4-diphenyl-1H-silole	InChIKey	InChIKey=DZUHMZCKLKOXTD-UHFFFAOYSA-N	Simplification of the Conformational Energy Landscape	Compund 4
Article 4	doi:10.1021/ar900061z	4-methyl-2-(5-(7-(thiophen-2-yl)benzo[c][1,2,5]thiadiazol-4-yl)thiophen-2-yl)-4H-dithieno[3,2-b:2',3'-d]pyrrole	InChIKey	InChIKey=VWSABRSNELBHLV-UHFFFAOYSA-N	Simplification of the Conformational Energy Landscape	Compund 4
Article 4	doi:10.1021/ar900061z	methyl 4-(4,8-dimethoxybenzo[1,2-b:4,5-b']dithiophen-2-yl)thieno[3,4-b]thiophene-2-carboxylate	InChIKey	InChIKey=IEMHIHBGXPXQKN-UHFFFAOYSA-N	Simplification of the Conformational Energy Landscape	Compund 4
Article 4	doi:10.1021/ar900061z	2-([2,2'-bithiophen]-5-yl)-5-(5'-(9,9-dimethyl-9H-fluoren-2-yl)-[2,2'-bithiophen]-5-yl)-1,1-dimethyl-3,4-diphenyl-1H-silole	InChIKey	InChIKey=YTVGZHKUYZNPRY-UHFFFAOYSA-N	Simplification of the Conformational Energy Landscape	Compund 4
Article 5	doi:10.1002/adma.201200721	5-(3',4''-dimethyl-[2,2':5',2''-terthiophen]-5-yl)-4,4'-dimethyl-5'-(thiophen-2-yl)-2,2'-bithiazole	InChIKey	InChIKey=SSOYCXLHUREIMW-UHFFFAOYSA-N	Simplification of the Conformational Energy Landscape	Compund 5
Article 5	doi:10.1002/adma.201200721	4,4'-dimethyl-5-(5-(4,4,9,9-tetramethyl-4,9-dihydro-s-indaceno[1,2-b:5,6-b']dithiophen-2-yl)thiophen-2-yl)-5'-(thiophen-2-yl)-2,2'-bithiazole	InChIKey	InChIKey=WLGCRYXWYMLODI-UHFFFAOYSA-N	Simplification of the Conformational Energy Landscape	Compund 5
Article 5	doi:10.1002/adma.201200721	2-(5-(4,4,9,9-tetramethyl-4,9-dihydro-s-indaceno[1,2-b:5,6-b']dithiophen-2-yl)thiophen-2-yl)-5-(thiophen-2-yl)thiazolo[5,4-d]thiazole	InChIKey	InChIKey=SJGGJDIBAHYGIF-UHFFFAOYSA-N	Simplification of the Conformational Energy Landscape	Compund 5
Article 5	doi:10.1002/adma.201200721	4,4'-([2,2'-bithiazole]-5,5'-diylbis(4-methylthiophene-5,2-diyl))bis(N,N-diphenylaniline)	InChIKey	InChIKey=LSRSOVFIQRNAMN-UHFFFAOYSA-N	Simplification of the Conformational Energy Landscape	Compund 5
Article 5	doi:10.1002/adma.201200721	5-(5-(4,4-dimethyl-4H-silolo[3,2-b:4,5-b']dithiophen-2-yl)thiophen-2-yl)-4,4'-dimethyl-5'-(thiophen-2-yl)-2,2'-bithiazole	InChIKey	InChIKey=LXOCPBPCMCHUFZ-UHFFFAOYSA-N	Simplification of the Conformational Energy Landscape	Compund 5
Article 5	doi:10.1002/adma.201200721	4,4'-(4,4'-dimethyl-[2,2'-bithiazole]-5,5'-diyl)bis(N,N-diphenylaniline)	InChIKey	InChIKey=KCTYWEWDJUBVCZ-UHFFFAOYSA-N	Simplification of the Conformational Energy Landscape	Compund 5
Article 5	doi:10.1002/adma.201200721	2-(5-(4,5-dimethoxybenzo[1,2-b:4,3-b']dithiophen-2-yl)-3-methylthiophen-2-yl)-5-(3-methylthiophen-2-yl)thiazolo[5,4-d]thiazole	InChIKey	InChIKey=QEVJWBKFMQSRPS-UHFFFAOYSA-N	Simplification of the Conformational Energy Landscape	Compund 5
Article 5	doi:10.1002/adma.201200721	5-(5-(4,8-dimethoxybenzo[1,2-b:4,5-b']dithiophen-2-yl)thiophen-2-yl)-4,4'-dimethyl-5'-(thiophen-2-yl)-2,2'-bithiazole	InChIKey	InChIKey=RBBURVNHAMVHHV-UHFFFAOYSA-N	Simplification of the Conformational Energy Landscape	Compund 5
Article 6	doi:10.1039/c1ee01544c	2,5-dimethyl-3,6-bis(5-(4-(trifluoromethyl)phenyl)thiophen-2-yl)-2,5-dihydropyrrolo[3,4-c]pyrrole-1,4-dione	InChIKey	InChIKey=DHGNQNQFUASMGL-UHFFFAOYSA-N	Simplification of the Conformational Energy Landscape	Compund 6
Article 7	doi:10.1039/B908802D	(2E,4E)-5-(5'-(4-(bis(9,9-dimethyl-9H-fluoren-2-yl)amino)phenyl)-[2,2'-bithiophen]-5-yl)-2-cyanopenta-2,4-dienoic acid	InChIKey	InChIKey=AWLBICFKKKBAMJ-LIJKMXHMSA-N	Simplification of the Conformational Energy Landscape	Compund 7
Article 7	doi:10.1039/B908802D	(Z)-2-(4-oxo-5-((5-(4-(phenyl(4-vinylphenyl)amino)phenyl)thiophen-2-yl)methylene)-2-thioxothiazolidin-3-yl)acetic acid	InChIKey	InChIKey=AXIJZURGRNHHPJ-OVVQPSECSA-N	Simplification of the Conformational Energy Landscape	Compund 7
Article 7	doi:10.1039/B908802D	(E)-3-(5-(4-(bis(9,9-dimethyl-9H-fluoren-2-yl)amino)phenyl)thiophen-2-yl)-2-cyanoacrylic acid	InChIKey	InChIKey=DJDFLYYVQLRAPV-UHFFFAOYSA-N	Simplification of the Conformational Energy Landscape	Compund 7
Article 7	doi:10.1039/B908802D	(E)-3-(5-((E)-4-(bis(4-methoxyphenyl)amino)styryl)thiophen-2-yl)-2-cyanoacrylic acid	InChIKey	InChIKey=DKKBREGTPAQIFE-WFGWUYQYSA-N	Simplification of the Conformational Energy Landscape	Compund 7
Article 7	doi:10.1039/B908802D	(E)-3-(5-(2,2-bis(4-(bis(4-methoxyphenyl)amino)phenyl)vinyl)thiophen-2-yl)-2-cyanoacrylic acid	InChIKey	InChIKey=DSNGEQVJIRBBMG-XKMRCYARSA-N	Simplification of the Conformational Energy Landscape	Compund 7
Article 7	doi:10.1039/B908802D	(E)-2-cyano-3-(4-(diphenylamino)phenyl)acrylic acid	InChIKey	InChIKey=DTGGJUIFYJXAJI-OBGWFSINSA-N	Simplification of the Conformational Energy Landscape	Compund 7
Article 7	doi:10.1039/B908802D	2-((5'-(7-(diphenylamino)-9,9-dimethyl-9H-fluoren-2-yl)-[2,2'-bithiophen]-5-yl)methylene)malononitrile	InChIKey	InChIKey=OMKDHWJRYJDLMS-UHFFFAOYSA-N	Simplification of the Conformational Energy Landscape	Compund 7
Article 7	doi:10.1039/B908802D	(E)-2-cyano-3-(5-(5-(9,9-dimethyl-7-(naphthalen-1-yl(phenyl)amino)-9H-fluoren-2-yl)-1-methyl-1H-pyrrol-2-yl)thiophen-2-yl)acrylic acid	InChIKey	InChIKey=LZHJTRGIVRHOSZ-UHFFFAOYSA-N	Simplification of the Conformational Energy Landscape	Compund 7
Article 7	doi:10.1039/B908802D	(Z)-2-(4-oxo-5-(4-(phenyl(4-vinylphenyl)amino)benzylidene)-2-thioxothiazolidin-3-yl)acetic acid	InChIKey	InChIKey=GAMNABROEVYBCW-KQWNVCNZSA-N	Simplification of the Conformational Energy Landscape	Compund 7
Article 7	doi:10.1039/B908802D	(E)-2-cyano-3-(5-((E)-4-(diphenylamino)styryl)thiophen-2-yl)acrylic acid	InChIKey	InChIKey=GFEOIXQQLXAANX-NDQKCQEPSA-N	Simplification of the Conformational Energy Landscape	Compund 7
Article 7	doi:10.1039/B908802D	(2E,4E)-2-cyano-5-(4-(diphenylamino)phenyl)penta-2,4-dienoic acid	InChIKey	InChIKey=GGWRNMPYTNCJIV-GYZJEQCASA-N	Simplification of the Conformational Energy Landscape	Compund 7
Article 8	doi:10.1021/jp801036s	(E)-2-cyano-3-(5'-(4-(diphenylamino)phenyl)-[2,2'-bithiophen]-5-yl)acrylic acid	InChIKey	InChIKey=AYFGFJMHBPOSIN-ZBJSNUHESA-N	Simplification of the Conformational Energy Landscape	Compund 8
Article 8	doi:10.1021/jp801036s	(E)-2-cyano-3-(5-(5-(9,9-dimethyl-7-(naphthalen-1-yl(phenyl)amino)-9H-fluoren-2-yl)-1-methyl-1H-pyrrol-2-yl)thiophen-2-yl)acrylic acid	InChIKey	InChIKey=LZHJTRGIVRHOSZ-HMZBKAONSA-N	Simplification of the Conformational Energy Landscape	Compund 8
Article 9	doi:10.1039/b9py00325h	3-methylselenophene	InChIKey	InChIKey=QOWHXTFXZSVAPI-UHFFFAOYSA-N	Simplification of the Conformational Energy Landscape	Compund 9
Article 9	doi:10.1039/b9py00325h	4,8-dimethoxy-2-(2-(methoxymethyl)thieno[3,4-b]thiophen-6-yl)benzo[1,2-b:4,5-b']dithiophene	InChIKey	InChIKey=RUGMINKFPYRCOV-UHFFFAOYSA-N	Simplification of the Conformational Energy Landscape	Compund 9
Article 9	doi:10.1039/b9py00325h	4,8-dimethoxy-2-(2-(methoxymethyl)thieno[3,4-b]thiophen-6-yl)benzo[1,2-b:4,5-b']dithiophene	InChIKey	InChIKey=WECOFPGFMYSYAR-UHFFFAOYSA-N	Simplification of the Conformational Energy Landscape	Compund 9
Article 9	doi:10.1039/b9py00325h	methyl 2-vinylthiophene-3-carboxylate	InChIKey	InChIKey=GIEHWMVNTSPUFI-UHFFFAOYSA-N	Simplification of the Conformational Energy Landscape	Compund 9
Article 10	doi:10.1021/ja058178e	2-((5-(4-(bis(4-(5-((E)-2-(thiophen-2-yl)vinyl)thiophen-2-yl)phenyl)amino)phenyl)thiophen-2-yl)methylene)-1H-indene-1,3(2H)-dione	InChIKey	InChIKey=BEFVHAFKWRAXAN-MBALSZOMSA-N	Simplification of the Conformational Energy Landscape	Compund 10
Article 11	doi:10.1039/C1EE01072G	(E)-2-(2-(4,4'-dimethyl-[2,2'-bithiophen]-5-yl)vinyl)-9-(4-methoxyphenyl)-7-vinyl-9H-carbazole	InChIKey	InChIKey=XSCPXDQFHMVTBI-AWQADKOQSA-N	Simplification of the Conformational Energy Landscape	Compund 11
Article 11	doi:10.1039/C1EE01072G	(E)-5-(2-(9-(4-methoxyphenyl)-7-vinyl-9H-carbazol-2-yl)vinyl)-3'',4''-dimethyl-[2,2':5',2'':5'',2''':5''',2''''-quinquethiophene] 1'',1''-dioxide	InChIKey	InChIKey=DZBWOSSXPUPLJL-QFMPWRQOSA-N	Simplification of the Conformational Energy Landscape	Compund 11
Article 11	doi:10.1039/C1EE01072G	(E)-2-(2-(4,4'''-dimethyl-[2,2':5',2'':5'',2'''-quaterthiophen]-5-yl)vinyl)-9-(4-methoxyphenyl)-7-vinyl-9H-carbazole	InChIKey	InChIKey=NUIVFCQTRVSXQD-AWQADKOQSA-N	Simplification of the Conformational Energy Landscape	Compund 11
Article 11	doi:10.1039/C1EE01072G	2,5-dimethyl-3-(5-phenylthiophen-2-yl)-6-(thiophen-2-yl)-2,5-dihydropyrrolo[3,4-c]pyrrole-1,4-dione	InChIKey	InChIKey=REQJMHXZAZJHBR-UHFFFAOYSA-N	Simplification of the Conformational Energy Landscape	Compund 11
Article 11	doi:10.1039/C1EE01072G	7-(5-(9-methyl-9H-carbazol-2-yl)thiophen-2-yl)-4-(thiophen-2-yl)-[1,2,5]thiadiazolo[3,4-c]pyridine	InChIKey	InChIKey=NKVPLJSLBPFXKV-UHFFFAOYSA-N	Simplification of the Conformational Energy Landscape	Compund 11
Article 11	doi:10.1039/C1EE01072G	1-(5-(4,8-dimethoxybenzo[1,2-b:4,5-b']dithiophen-2-yl)-4-methylthiophen-2-yl)-5-methyl-3-(4-methylthiophen-2-yl)-4H-thieno[3,4-c]pyrrole-4,6(5H)-dione	InChIKey	InChIKey=WOWIBLFSUKCZNA-UHFFFAOYSA-N	Simplification of the Conformational Energy Landscape	Compund 11
Article 11	doi:10.1039/C1EE01072G	COc(c(cc(C)s1)c1c2OC)c3c2cc(c4sc(c5c(C(N(C6=O)C)=O)c6c(c7sc(C)cc7)s5)cc4)s3	InChIKey	InChIKey=JURSVOCVDQFFLU-UHFFFAOYSA-N	Simplification of the Conformational Energy Landscape	Compund 11
Article 11	doi:10.1039/C1EE01072G	2,5-dimethyl-3-(5'-(4,4,9,9-tetra-p-tolyl-4,9-dihydro-s-indaceno[1,2-b:5,6-b']dithiophen-2-yl)-[2,2'-bithiophen]-5-yl)-6-(thiophen-2-yl)-2,5-dihydropyrrolo[3,4-c]pyrrole-1,4-dione	InChIKey	InChIKey=QKSYQURVUYMYAP-UHFFFAOYSA-N	Simplification of the Conformational Energy Landscape	Compund 11
Article 11	doi:10.1039/C1EE01072G	1-(3,3'-dimethoxy-[2,2'-bithiophen]-5-yl)-5-methyl-4H-thieno[3,4-c]pyrrole-4,6(5H)-dione	InChIKey	InChIKey=KMPHGAVWJUCFHX-UHFFFAOYSA-N	Simplification of the Conformational Energy Landscape	Compund 11
Article 11	doi:10.1039/C1EE01072G	1-(5-(4,8-dimethoxybenzo[1,2-b:4,5-b']dithiophen-2-yl)-3-methylthiophen-2-yl)-5-methyl-3-(3-methylthiophen-2-yl)-4H-thieno[3,4-c]pyrrole-4,6(5H)-dione	InChIKey	InChIKey=FQTZTSVIHOQWAK-UHFFFAOYSA-N	Simplification of the Conformational Energy Landscape	Compund 11
Article 11	doi:10.1039/C1EE01072G	9-methyl-2-(5-(8-(thiophen-2-yl)pyrazino[2,3-d]pyridazin-5-yl)thiophen-2-yl)-9H-carbazole	InChIKey	InChIKey=CKUIOPHFWPLFHL-UHFFFAOYSA-N	Simplification of the Conformational Energy Landscape	Compund 11
Article 11	doi:10.1039/C1EE01072G	2,5-dimethyl-3-(5-(9-methyl-9H-carbazol-2-yl)thiophen-2-yl)-6-(thiophen-2-yl)-2,5-dihydropyrrolo[3,4-c]pyrrole-1,4-dione	InChIKey	InChIKey=AXCVLODRGXNJPJ-UHFFFAOYSA-N	Simplification of the Conformational Energy Landscape	Compund 11
Article 11	doi:10.1039/C1EE01072G	1-(4-(4,8-dimethoxybenzo[1,2-b:4,5-b']dithiophen-2-yl)thieno[3,4-b]thiophen-2-yl)ethan-1-one	InChIKey	InChIKey=GOVSFTKDSNSBLY-UHFFFAOYSA-N	Simplification of the Conformational Energy Landscape	Compund 11
Article 12	doi:10.1021/cm102189g	((2,8-dimethylanthra[2,3-b:6,7-b']dithiophene-5,11-diyl)bis(ethyne-2,1-diyl))bis(trimethylsilane)	InChIKey	InChIKey=SXJYBCLSWCIEOC-UHFFFAOYSA-N	Simplification of the Conformational Energy Landscape	Compund 12
Article 13	doi:10.1021/jp101945z	(2E,2'E)-3,3'-((1,3-dioxo-1,3-dihydroisobenzofuran-4,7-diyl)bis(thiophene-5,2-diyl))bis(2-(4-nitrophenyl)acrylonitrile)	InChIKey	InChIKey=BZAMMPOBDDSWKH-YHARCJFQSA-N	Simplification of the Conformational Energy Landscape	Compund 13
Article 14	doi:10.1021/ar400088c	dimethyl 3,3'-((4,4-dimethyl-4H-silolo[3,2-b:4,5-b']dithiophene-2,6-diyl)bis(3,3''-dimethyl-[2,2':5',2''-terthiophene]-5'',5-diyl))(2E,2'E)-bis(2-cyanoacrylate)	InChIKey	InChIKey=BNUAOQUUATXJGN-XKPUTXIDSA-N	Simplification of the Conformational Energy Landscape	Compund 14
Article 14	doi:10.1021/ar400088c	4,4'-(4,4-dimethyl-4H-silolo[3,2-b:4,5-b']dithiophene-2,6-diyl)bis(7-(5'-methyl-[2,2'-bithiophen]-5-yl)-[1,2,5]thiadiazolo[3,4-c]pyridine)	InChIKey	InChIKey=NOJURONZIGXBEP-UHFFFAOYSA-N	Simplification of the Conformational Energy Landscape	Compund 14
Article 14	doi:10.1021/ar400088c	2,2'-((3,3'''',3''''',3'''''',4',4''-hexamethyl-[2,2':5',2'':5'',2''':5''',2'''':5'''',2''''':5''''',2''''''-sepithiophene]-5,5''''''-diyl)bis(methanylylidene))bis(1H-indene-1,3(2H)-dione)	InChIKey	InChIKey=VWVKCHBOTKRYGY-UHFFFAOYSA-N	Simplification of the Conformational Energy Landscape	Compund 14
Article 15	doi:10.1002/adma.201001449	2,5-dimethyl-3-(5-phenylthiophen-2-yl)-6-(thiophen-2-yl)-2,5-dihydropyrrolo[3,4-c]pyrrole-1,4-dione	InChIKey	InChIKey=YODAKPVDWABXFI-UHFFFAOYSA-N	Simplification of the Conformational Energy Landscape	Compund 15
Article 16	doi:10.1021/jo800159t	(E)-2-(3-((E)-4-(bis(4-(diphenylamino)phenyl)amino)styryl)-5,5-dimethylcyclohex-2-en-1-ylidene)-2-cyanoacetic acid	InChIKey	InChIKey=CMDZVBNVKSCGHV-FDMGRTMBSA-N	Simplification of the Conformational Energy Landscape	Compund 16
Article 17	doi:10.1002/anie.201003357	7-(5-(4,8-dimethylbenzo[1,2-b:4,5-b']dithiophen-2-yl)thiophen-2-yl)-4-(thiophen-2-yl)-[1,2,5]thiadiazolo[3,4-c]pyridine	InChIKey	InChIKey=IJTHDYMENLOIGP-UHFFFAOYSA-N	Simplification of the Conformational Energy Landscape	Compund 17
Article 17	doi:10.1002/anie.201003357	7-(5-(5,6-dimethylnaphtho[2,1-b:3,4-b']dithiophen-2-yl)thiophen-2-yl)-4-(thiophen-2-yl)-[1,2,5]thiadiazolo[3,4-c]pyridine	InChIKey	InChIKey=KNCSYGWYZYZUOK-UHFFFAOYSA-N	Simplification of the Conformational Energy Landscape	Compund 17
Article 17	doi:10.1002/anie.201003357	2,3-dimethyl-6-(5-(4-(thiophen-2-yl)-[1,2,5]thiadiazolo[3,4-c]pyridin-7-yl)thiophen-2-yl)dithieno[3,2-f:2',3'-h]quinoxaline	InChIKey	InChIKey=DCULVCLNXVLJRJ-UHFFFAOYSA-N	Simplification of the Conformational Energy Landscape	Compund 17
Article 18	doi:10.1039/c1jm11229e	1-(4-(4,8-dimethylbenzo[1,2-b:4,5-b']dithiophen-2-yl)thieno[3,4-b]thiophen-2-yl)ethan-1-one	InChIKey	InChIKey=FWYPOVDLSCYLJZ-UHFFFAOYSA-N	Simplification of the Conformational Energy Landscape	Compund 18
Article 18	doi:10.1039/c1jm11229e	1-(4-(4,8-dimethylbenzo[1,2-b:4,5-b']dithiophen-2-yl)-3-fluorothieno[3,4-b]thiophen-2-yl)ethan-1-one	InChIKey	InChIKey=WPQCMXZUXLWZCN-UHFFFAOYSA-N	Simplification of the Conformational Energy Landscape	Compund 18
Article 19	doi:10.1021/ma2008699	8-(4,4,9,9-tetra-p-tolyl-4,9-dihydro-s-indaceno[1,2-b:5,6-b']dithiophen-2-yl)dithieno[3,2-a:2',3'-c]phenazine	InChIKey	InChIKey=VMFCLWIREUPSSO-UHFFFAOYSA-N	Simplification of the Conformational Energy Landscape	Compund 19
Article 20	doi:10.1039/c1ee01849c	(E)-3-(6-((E)-4-(bis(4-methoxyphenyl)amino)styryl)-4,4-dimethyl-4H-cyclopenta[2,1-b:3,4-b']dithiophen-2-yl)-2-cyanoacrylic acid	InChIKey	InChIKey=YJNIVUNEKCGOGY-VHWBVVTCSA-N	Simplification of the Conformational Energy Landscape	Compund 20
Article 20	doi:10.1039/c1ee01849c	(E)-3-(5-(4-(bis(4-methoxyphenyl)amino)phenyl)thiophen-2-yl)-2-cyanoacrylic acid	InChIKey	InChIKey=UNYCGLQNDUUZFN-KDJFERLWSA-N	Simplification of the Conformational Energy Landscape	Compund 20
Article 21	doi:10.1021/cm2019586	4-(5-(4,4,9,9-tetramethyl-4,9-dihydro-s-indaceno[1,2-b:5,6-b']dithiophen-2-yl)thiophen-2-yl)-7-(thiophen-2-yl)benzo[c][1,2,5]thiadiazole	InChIKey	InChIKey=KPEPURNRRCAANU-UHFFFAOYSA-N	Simplification of the Conformational Energy Landscape	Compund 21
Article 22	doi:10.1021/jp210822s	5'-(thiophen-2-yl)-2,2':3',2''-terthiophene	InChIKey	InChIKey=DCPXRPFZUQQHBW-UHFFFAOYSA-N	Simplification of the Conformational Energy Landscape	Compund 22
Article 23	doi:10.1016/j.solmat.2010.07.003	4-((E)-2-(5-((E)-4-((E)-2-(5-((E)-4-((E)-2-(5-((E)-4-methoxystyryl)thiophen-2-yl)vinyl)-2,5-dimethylstyryl)thiophen-2-yl)vinyl)-2,5-dimethylstyryl)thiophen-2-yl)vinyl)-2,5-dimethylbenzaldehyde	InChIKey	InChIKey=YCIDZSLTHWQJNB-UFUXLKRISA-N	Simplification of the Conformational Energy Landscape	Compund 23
Article 23	doi:10.1016/j.solmat.2010.07.003	tris(4-(5-(7-(5-methylthiophen-2-yl)-2,3-dihydrothieno[3,4-b][1,4]dioxin-5-yl)thiophen-2-yl)phenyl)amine	InChIKey	InChIKey=HHXBFQLBTCRIHH-UHFFFAOYSA-N	Simplification of the Conformational Energy Landscape	Compund 23
Article 24	doi:10.1021/ja108601g	methyl 4-(4,8-dimethoxybenzo[1,2-b:4,5-b']dithiophen-2-yl)-3-fluorothieno[3,4-b]thiophene-2-carboxylate	InChIKey	InChIKey=AFEMPLXXLSJBFN-UHFFFAOYSA-N	Simplification of the Conformational Energy Landscape	Compund 24
Article 24	doi:10.1021/ja108601g	methyl 4-(4,8-dimethoxybenzo[1,2-b:4,5-b']dithiophen-2-yl)thieno[3,4-b]thiophene-2-carboxylate	InChIKey	InChIKey=AKCQCVTWURBRRT-UHFFFAOYSA-N	Simplification of the Conformational Energy Landscape	Compund 24
Article 25	doi:10.1016/j.orgel.2014.06.012	dimethyl 3,3'-((9-methyl-9H-carbazole-2,7-diyl)bis(3,3''-dimethyl-[2,2':5',2''-terthiophene]-5'',5-diyl))(2E,2'E)-bis(2-cyanoacrylate)	InChIKey	InChIKey=IAYAFSRQMGWLJQ-JDRNCQTESA-N	Simplification of the Conformational Energy Landscape	Compund 25
Article 26	doi:10.1021/cm900788e	8-(5-(9,9-dimethyl-9H-fluoren-2-yl)-3-methylthiophen-2-yl)-10-(3-methylthiophen-2-yl)acenaphtho[1,2-b]thieno[3,4-e]pyrazine	InChIKey	InChIKey=KYQDHQUNAXAEPS-UHFFFAOYSA-N	Simplification of the Conformational Energy Landscape	Compund 26
Article 27	doi:10.1016/j.solmat.2011.01.028	4-(5-(1,5-dimethoxynaphthalen-2-yl)thiophen-2-yl)-7-(thiophen-2-yl)benzo[c][1,2,5]thiadiazole	InChIKey	InChIKey=UTKCJVHQPAXUCG-UHFFFAOYSA-N	Simplification of the Conformational Energy Landscape	Compund 27
Article 28	doi:10.1039/c1ee02432a	(E)-2-cyano-3-(4,4-dimethyl-6-(9-methyl-9H-carbazol-3-yl)-4H-cyclopenta[2,1-b:3,4-b']dithiophen-2-yl)acrylic acid	InChIKey	InChIKey=SIAHOSGCAGQSDJ-GDWJVWIDSA-N	Simplification of the Conformational Energy Landscape	Compund 28
Article 29	doi:10.1002/anie.201103313	1-(6-(4,8-bis(5-methylthiophen-2-yl)benzo[1,2-b:4,5-b']dithiophen-2-yl)thieno[3,4-b]thiophen-2-yl)ethan-1-one	InChIKey	InChIKey=PSANYSZMGMJDJZ-UHFFFAOYSA-N	Simplification of the Conformational Energy Landscape	Compund 29
Article 30	doi:10.1016/j.solmat.2010.08.032	2,2'-((4-methyl-4H-dithieno[3,2-b:2',3'-d]pyrrole-2,6-diyl)bis(methanylylidene))dimalononitrile	InChIKey	InChIKey=GPNCOOICESULRD-UHFFFAOYSA-N	Simplification of the Conformational Energy Landscape	Compund 30
